# Supplementary material for: Measuring the Phytochemical Richness of Meat: Effects of Grass/Grain Finishing Systems and Grapeseed Extract Supplementation on the Fatty Acid and Phytochemical Content of Beef
Source: Foods. 2023 Sep 24;12(19):3547. doi: 10.3390/foods12193547 (PMC10572853; doi:10.3390/foods12193547)
Supplement: Supplementary file 1 [file foods-12-03547-s001.zip]

Archive with 2 entries (2 files):
- Beef Metabolomics Compounds Information.xlsx
- Supplementary Table S1.pdf
