# Supplementary material for: Measuring the Phytochemical Richness of Meat: Effects of Grass/Grain Finishing Systems and Grapeseed Extract Supplementation on the Fatty Acid and Phytochemical Content of Beef
Source: Foods. 2023 Sep 24;12(19):3547. doi: 10.3390/foods12193547 (PMC10572853; doi:10.3390/foods12193547)
Supplement: Supplementary file 1 [file foods-12-03547-s001.zip › Beef Metabolomics Compounds Information.xlsx]

## Sheet: Compounds
Kingdom	Superclass (HMDB derived)	Class/Subclass	Compound	PubChem CID	CAS	SMILES	INCHIKEY	KEGG	HMDB	FooDB ID	PLATFORM (+ or -)
Organic compound	Lipids	Prenol lipids/Quinone	Alpha-tocopherol	14985	59-02-9	CC(C)CCC[C@@H](C)CCC[C@@H](C)CCC[C@]1(C)CCC2=C(C)C(O)=C(C)C(C)=C2O1	GVJHHUAWPYXKBD-IEOSBIPESA-N	C02477	HMDB0001893	FDB000565	Pos
Organic compound	Benzenoids	Phenols/1-hydroxy-2-unsubstituted benzenoids	4-Ethylphenol	31242	123-07-9	CCC1=CC=C(O)C=C1	HXDOZKJGKXYMEW-UHFFFAOYSA-N	C13637	HMDB0029306	FDB000358	Pos
Organic compound	Organic acids	Carboxylic acids/Amino acids	Stachydrine	115244	471-87-4	C[N+]1(C)CCC[C@H]1C([O-])=O	CMUNUTVVOOHQPW-LURJTMIESA-N	C10172	HMDB0004827	FDB000463	Pos
Organic compound	Benzenoids	Benzene	Phenyllactic acid	1303	828-01-3	OC(CC1=CC=CC=C1)C(O)=O	VOXXWSYKYCBWHO-UHFFFAOYSA-N	-	HMDB0000779	FDB093343	Neg
Organic compound	Benzenoids	Benzene/Benzoic acids	Hippuric acid	464	495-69-2	OC(=O)CNC(=O)C1=CC=CC=C1	QIAFMBKCNZACKA-UHFFFAOYSA-N	C01586	HMDB0000714	FDB001819	Neg
Organic compound	Phenylpropanoids	Cinnamic acids/Hydroxycinnamic acids	Caffeic acid	689043	501-16-6	OC(=O)\C=C\C1=CC(O)=C(O)C=C1	QAIPRVGONGVQAS-DUXPYHPUSA-N	C01481	HMDB0001964	FDB002559	Neg
Organic compound	Organic oxygen compounds	Organooxygens/Alcohols	Chlorogenic acid	1794427	202650-88-2	O[C@@H]1C[C@](O)(C[C@@H](OC(=O)\C=C\C2=CC(O)=C(O)C=C2)[C@@H]1O)C(O)=O	CWVRJTMFETXNAD-JUHZACGLSA-N	C00852	HMDB0003164	FDB002582	Neg
Organic compound	Benzenoids	Benzene/Benzoic acids	4-Hydroxybenzoic acid	135	99-96-7	OC(=O)C1=CC=C(O)C=C1	FJKROLUGYXJWQN-UHFFFAOYSA-N	C00156	HMDB0000500	FDB010508	Neg
Organic compound	Lipids	Prenol lipids/Monoterpenoids	Thymol	6989	89-83-8	CC(C)C1=C(O)C=C(C)C=C1	MGSRCZKZVOBKFT-UHFFFAOYSA-N	C09908	HMDB0001878	FDB014795	Neg
Organic compound	Organoheterocyclics	Azoles/Imidazoles	Allantoin	204	97-59-6	NC(=O)NC1NC(=O)NC1=O	POJWUDADGALRAB-UHFFFAOYSA-N	C01551	HMDB0000462	FDB001613	Neg
Organic compound	Organic acids	Carboxylic acids/Tricarboxylic acids	Citric acid	311	77-92-9	OC(=O)CC(O)(CC(O)=O)C(O)=O	KRKNYBCHXYNGOX-UHFFFAOYSA-N	C00158	HMDB0000094	FDB030735	Neg
Organic compound	Organic acids	Carboxylic acids/Tricarboxylic acids	Isocitric acid	1198	320-77-4	OC(C(CC(O)=O)C(O)=O)C(O)=O	ODBLHEXUDAPZAU-UHFFFAOYSA-N	C00311	HMDB0000193	FDB003281	Neg
Organic compound	Organic acids	Carboxylic acids/Dicarboxylic acids	Succinic acid	1738118	110-15-6	OC(=O)CCC(O)=O	KDYFGRWQOYBRFD-UHFFFAOYSA-N	C00042	HMDB0000254	FDB001931	Neg
Organic compound	Organic acids	Carboxylic acids/Dicarboxylic acids	Malonic acid	867	141-82-2	OC(=O)CC(O)=O	OFOBLEOULBTSOW-UHFFFAOYSA-N	C04025	HMDB0000691	FDB008117	Neg
Organic compound	Organic acids	Carboxylic acids/Dicarboxylic acids	Fumaric acid	444972	110-17-8	OC(=O)\C=C\C(O)=O	VZCYOOQTPOCHFL-OWOJBTEDSA-N	C00122	HMDB0000134	FDB003291	Neg
Organic compound	Organic oxygen compounds	Organooxygens/Carbohydrates	D-Tartaric acid	444305	87-69-4	O[C@H]([C@@H](O)C(O)=O)C(O)=O	FEWJPZIEWOKRBE-JCYAYHJZSA-N	C00898	HMDB0000956	FDB001113	Neg
Organic compound	Phenylpropanoids	Cinnamic acids/Hydroxycinnamic acids	p-Coumaric acid	637542	501-98-4	OC(=O)\C=C\C1=CC=C(O)C=C1	NGSWKAQJJWESNS-ZZXKWVIFSA-N	C00811	HMDB0002035	FDB002593	Neg
Organic compound	Benzenoids	Benzene/Benzoic acids	Gallic acid	370	149-91-7	OC(=O)C1=CC(O)=C(O)C(O)=C1	LNTHITQWFMADLM-UHFFFAOYSA-N	C01424	HMDB0005807	FDB000662	Neg
Organic compound	Benzenoids	Benzene/Benzoic acids	Vanillic acid	8468	121-34-6	COC1=CC(=CC=C1O)C(O)=O	WKOLLVMJNQIZCI-UHFFFAOYSA-N	C06672	HMDB0000484	FDB000846	Neg
Organic compound	Benzenoids	Benzene/Benzoic acids	Ethyl gallate	13250	831-61-8	CCOC(=O)C1=CC(O)=C(O)C(O)=C1	VFPFQHQNJCMNBZ-UHFFFAOYSA-N	-	HMDB0033836	FDB012004	Neg
Organic compound	Phenylpropanoids	Cinnamic acids	Trans-cinnamic acid	444539	140-10-3	OC(=O)\C=C\C1=CC=CC=C1	WBYWAXJHAXSJNI-VOTSOKGWSA-N	C10438	HMDB0000930	FDB012052	Neg
Organic compound	Organic acids	Organic sulfuric acids/Arylsulfates	Pyrocatechol sulfate	3083879	4918-96-1	OC1=C(OS(O)(=O)=O)C=CC=C1	MZPWKJZDOCIALD-UHFFFAOYSA-N	-	HMDB0059724	FDB031315	Neg
Organic compound	Organoheterocyclics	Benzoxazoles/Benzoxazolones	Coixol	10772	532-91-2	COC1=CC=C2NC(=O)OC2=C1	MKMCJLMBVKHUMS-UHFFFAOYSA-N	-	HMDB0036582	FDB015492	Neg
Organic compound	Benzenoids	Phenols/Benzenediols	3-Methylcatechol	340	488-17-5	CC1=C(O)C(O)=CC=C1	PGSWEKYNAOWQDF-UHFFFAOYSA-N	C02923	HMDB0301753	FDB000357	Neg
Organic compound	Benzenoids	Benzene/Phenylacetic acids	Homogentisate	780	451-13-8	OC(=O)CC1=C(O)C=CC(O)=C1	IGMNYECMUMZDDF-UHFFFAOYSA-N	C00544	HMDB0000130	FDB030907	Neg
